# Supplementary material for: Young pregnant woman with double orifice mitral valve presented with severe mitral regurgitation
Source: Eur Heart J Case Rep. 2024 Aug 6;8(8):ytae403. doi: 10.1093/ehjcr/ytae403 (PMC11328530; doi:10.1093/ehjcr/ytae403)
Supplement: ytae403_Supplementary_Data [file ytae403_supplementary_data.zip]

Archive with 4 entries (4 files):
- Supplementary data online, Video S1.mp4
- Supplementary data online, Video S2.mp4
- Supplementary data online, Video S3.mp4
- Supplementary data online, Video S4.mp4
